# Supplementary material for: Combined acetyl-11-keto-β-boswellic acid and radiation treatment inhibited glioblastoma tumor cells
Source: PLoS One. 2018 Jul 3;13(7):e0198627. doi: 10.1371/journal.pone.0198627 (PMC6029770; doi:10.1371/journal.pone.0198627)
Supplement: S1 Table — Tumor growth summary in excel file showing ANOVA statistic results. (XLSX) [file pone.0198627.s001.xlsx]

## Sheet: Sheet1
		0	20	25			Anova: Single Factor									Control	4 Gy	20 µg/g + 4 Gy			Anova: Single Factor
		67.4918	74.5486	30.8459												67.4918	104.957	106.496
		83.369	137.911	98.752			SUMMARY									83.369	35.802	39.9668			SUMMARY
		215.937	20.7667	61.1021			Groups	Count	Sum	Average	Variance					215.937	33.7896	40.2688			Groups	Count	Sum	Average	Variance
		86.2651	27.7108	20.8753			0	7	826.673	118.096	2609.41					86.2651	33.0221	20.8915			Control	7	826.673	118.096	2609.41								Control	4 Gy	20 µg/g	20 µg/g + 4 Gy
		115.324	23.1806	10.2352			20	8	411.189	51.3987	2062.23					115.324	42.2822	30.8459			4 Gy	7	459.367	65.6239	3410.05							Average	118.096	65.6239	51.3987	40.5296
		106.21	91	124.775			25	7	375.25	53.6072	1875.29					106.21	183.306	29.264			20 µg/g + 4 Gy	8	324.237	40.5296	794.464							SE	20.8543	23.8399	17.164	10.6534
		152.076	30.7861	28.665												152.076	26.208	15.9744
			5.28528															40.5296
	Average	118.096	51.3987	53.6072			ANOVA								Average	118.096	65.6239	40.5296			ANOVA
	Mean	20.8543	17.164	17.679			Source of Variation	SS	df	MS	F	P-value	F crit		SE	20.8543	23.8399	10.6534			Source of Variation	SS	df	MS	F	P-value	F crit
							Between Groups	20598.9	2	10299.4	4.73322	0.021478	3.52189			Control	20 µg/g + 4 Gy				Between Groups	23050.3	2	11525.1	5.25403	0.0152659	3.52189
		0	25				Within Groups	41343.8	19	2175.99						67.4918	106.496				Within Groups	41678	19	2193.58
		67.4918	30.8459													83.369	39.9668
		83.369	98.752				Total	61942.7	21							215.937	40.2688				Total	64728.3	21
		215.937	61.1021													86.2651	20.8915
		86.2651	20.8753									numb of observation - number of groups				115.324	30.8459				Anova: Single Factor
		115.324	10.2352									29 minus 3				106.21	29.264
		106.21	124.775				Tuley Kramer Procedure		Num Df	3	Den df	26		3.036		152.076	15.9744				SUMMARY
	3*(3-1)/2	152.076	28.665				Comparisons	Absolute difference	Critical Range	Results							40.5296				Groups	Count	Sum	Average	Variance
							0-20	66.6975	51.8283	Means significantly different											Control	7	826.673	118.096	2609.41
							0-25	64.489	50.0709	Means significantly different						25	20 µg/g + 4 Gy				4 Gy	7	459.367	65.6239	3410.05
							20-25	2.20853	53.528	Means significantly different						30.8459	106.496
																98.752	39.9668
																61.1021	40.2688				ANOVA
																20.8753	20.8915				Source of Variation	SS	df	MS	F	P-value	F crit
							Criical range	Q* sqrt(s2/2*(1/n)+(1/n))								10.2352	30.8459				Between Groups	9636.71	1	9636.71	3.20185	0.0988035	4.74723
							N	number of observations								124.775	29.264				Within Groups	36116.7	12	3009.73
							S^2 pooled	2175.99								28.665	15.9744
							Q -from q table	3.036									40.5296				Total	45753.5	13
							(1/n)+(1/n))	0.267857
																					Anova: Single Factor
							Anova: Single Factor
																					SUMMARY
							SUMMARY														Groups	Count	Sum	Average	Variance
							Groups	Count	Sum	Average	Variance										Control	7	826.673	118.096	2609.41
							0	7	826.673	118.096	2609.41										20 µg/g + 4 Gy	8	324.237	40.5296	794.464
							20	8	411.189	51.3987	2062.23
																					ANOVA
							ANOVA														Source of Variation	SS	df	MS	F	P-value	F crit
							Source of Variation	SS	df	MS	F	P-value	F crit								Between Groups	22461.9	1	22461.9	13.7623	0.00262085	4.66719
							Between Groups	16608	1	16608	7.17477	0.0189522	4.66719								Within Groups	21217.7	13	1632.13
							Within Groups	30092	13	2314.77
																					Total	43679.6	14
							Total	46700	14
																					Anova: Single Factor
							Anova: Single Factor
																					SUMMARY
							SUMMARY														Groups	Count	Sum	Average	Variance
							Groups	Count	Sum	Average	Variance										4 Gy	7	459.367	65.6239	3410.05
							0	7	826.673	118.096	2609.41										20 µg/g + 4 Gy	8	324.237	40.5296	794.464
							25	7	375.25	53.6072	1875.29
																					ANOVA
							ANOVA														Source of Variation	SS	df	MS	F	P-value	F crit
							Source of Variation	SS	df	MS	F	P-value	F crit								Between Groups	2350.95	1	2350.95	1.1745	0.298169	4.66719
							Between Groups	14555.9	1	14555.9	6.49136	0.0255682	4.74723								Within Groups	26021.6	13	2001.66
							Within Groups	26908.2	12	2242.35
																					Total	28372.5	14
							Total	41464.1	13
																					Anova: Single Factor
																					SUMMARY
																					Groups	Count	Sum	Average	Variance
																					20	8	411.189	51.3987	2062.23
																					20 µg/g + 4 Gy	8	324.237	40.5296	794.464
																					ANOVA
																					Source of Variation	SS	df	MS	F	P-value	F crit
																					Between Groups	472.543	1	472.543	0.330832	0.574298	4.60011
																					Within Groups	19996.9	14	1428.35
																					Total	20469.4	15
																					Anova: Single Factor
																					SUMMARY
																					Groups	Count	Sum	Average	Variance
																					25	7	375.25	53.6072	1875.29
																					20 µg/g + 4 Gy	8	324.237	40.5296	794.464
																					ANOVA
																					Source of Variation	SS	df	MS	F	P-value	F crit
																					Between Groups	638.484	1	638.484	0.493682	0.494679	4.66719
																					Within Groups	16813	13	1293.31
																					Total	17451.5	14
